# Supplementary material for: Ginsenoside Rg1 Ameliorates the Learning and Memory Deficits of 5xFAD Mice by Inhibiting CCR3 Activity: Insights from In Vivo and In Vitro Investigations
Source: Pharmaceuticals (Basel). 2026 Apr 23;19(5):661. doi: 10.3390/ph19050661 (PMC13209778; doi:10.3390/ph19050661)
Supplement: Supplementary file 1 [file pharmaceuticals-19-00661-s001.zip]

Archive with 1 entries (1 files):
- pharmaceuticals-4257367-supplementary.pdf
